# Supplementary material for: EPISPOT: An epigenome-driven approach for detecting and interpreting hotspots in molecular QTL studies
Source: Am J Hum Genet. 2021 May 1;108(6):983–1000. doi: 10.1016/j.ajhg.2021.04.010 (PMC8206410; doi:10.1016/j.ajhg.2021.04.010)
Supplement: Table S1. Annotated 5% FDR eQTL associations using the ATLASQTL prescreening [file mmc2.xlsx]

## Sheet: QTL associations
snp
