# Supplementary material for: EPISPOT: An epigenome-driven approach for detecting and interpreting hotspots in molecular QTL studies
Source: Am J Hum Genet. 2021 May 1;108(6):983–1000. doi: 10.1016/j.ajhg.2021.04.010 (PMC8206410; doi:10.1016/j.ajhg.2021.04.010)
Supplement: Table S5. Transcription factor enrichment analysis results for the sets of genes controlled by the top hotspots [file mmc6.xlsx]

## Sheet: rs10784774
name

## Sheet: rs2168029
name

## Sheet: rs6581889
name

## Sheet: rs10860784
name
