# Supplementary material for: EPISPOT: An epigenome-driven approach for detecting and interpreting hotspots in molecular QTL studies
Source: Am J Hum Genet. 2021 May 1;108(6):983–1000. doi: 10.1016/j.ajhg.2021.04.010 (PMC8206410; doi:10.1016/j.ajhg.2021.04.010)
Supplement: Table S6. Genetic association and network analysis summaries using the residual expression levels after adjustment for each cis gene to LYZ (CEDAR) [file mmc7.xlsx]

## Sheet: Hotspot_sizes_residuals
Gene regressed out	Chromosome	Mean # assoc. transcripts per SNP	Mean # assoc. transcripts per active SNP	Max # assoc. transcript per SNP
R - CREB1	2	2.44	14.67	36
R - LYZ	12	7.61	34.25	134
R - CPM	12	6.28	37.67	111
R - CPSF6	12	15.06	54.2	120
R - FRS2	12	15.17	54.6	156
R - CNOT2	12	15.33	55.2	156
R - MDM2	12	15.44	55.6	147
R - SLC35E3	12	15.56	56	163
R - RAP1B	12	15.89	57.2	157
R - RAB3IP	12	16.94	61	135
R - YEATS4	12	8.39	75.5	150
R - NUP107	12	17.33	78	154
Y		17.61	79.25	154
R - CCT2	12	19	85.5	145

## Sheet: Networks_residuals
Gene regressed out	Chromosome	Nb of edges	Density	Mean degree	Max degree	Modularity
R - CREB1	2	706	0.641	3.00	16	0.752
R - CPM	12	1400	1.270	5.91	31	0.641
R - LYZ	12	1756	1.593	7.44	41	0.558
R - YEATS4	12	1969	1.787	8.33	46	0.551
R - CCT2	12	2331	2.115	9.84	56	0.480
Y - Raw expression	NA	2338	2.121	9.95	58	0.474
R - NUP107	12	2356	2.138	9.96	58	0.475
R - SLC35E3	12	2360	2.141	9.98	58	0.471
R - FRS2	12	2368	2.149	9.99	56	0.475
R - RAB3IP	12	2382	2.161	10.09	57	0.478
R - CPSF6	12	2390	2.168	10.08	57	0.474
R - MDM2	12	2390	2.168	10.08	58	0.475
R - CNOT2	12	2409	2.186	10.16	58	0.475
R - RAP1B	12	2461	2.233	10.38	58	0.465
