# Supplementary material for: EPISPOT: An epigenome-driven approach for detecting and interpreting hotspots in molecular QTL studies
Source: Am J Hum Genet. 2021 May 1;108(6):983–1000. doi: 10.1016/j.ajhg.2021.04.010 (PMC8206410; doi:10.1016/j.ajhg.2021.04.010)
Supplement: Table S7. Network analysis summary using the residual expression levels after adjustment for each gene controlled by the LYZ locus (CEDAR) [file mmc8.xlsx]

## Sheet: Networks_residuals
Gene regressed out
